# Supplementary material for: Nanoscale Wetting of Single Viruses
Source: Molecules. 2021 Aug 26;26(17):5184. doi: 10.3390/molecules26175184 (PMC8434471; doi:10.3390/molecules26175184)
Supplement: Supplementary file 1 [file molecules-26-05184-s001.zip]

Archive with 1 entries (1 files):
- molecules-1309918-supplementary.pdf
